# Supplementary material for: Bacteria Halotolerant from Karst Sinkholes as a Source of Biosurfactants and Bioemulsifiers
Source: Microorganisms. 2022 Jun 21;10(7):1264. doi: 10.3390/microorganisms10071264 (PMC9319531; doi:10.3390/microorganisms10071264)
Supplement: Supplementary file 1 [file microorganisms-10-01264-s001.zip]

Archive with 6 entries (6 files):
- Figure S1.png
- Figure S2.png
- Figure S3.png
- Figure S4.png
- Table S1.pdf
- Table S2.pdf
